# Supplementary material for: The Trends and Outcomes of Initial Palliative Chemotherapy in Patients with Pancreatic Cancer in Korea Based on National Health Insurance Service Data
Source: J Clin Med. 2024 May 30;13(11):3229. doi: 10.3390/jcm13113229 (PMC11172641; doi:10.3390/jcm13113229)
Supplement: Supplementary file 1 [file jcm-13-03229-s001.zip]

Archive with 1 entries (1 files):
- jcm-3000239-supplementary.pdf
